# Supplementary material for: The use of a surgical boot camp combining anatomical education and surgical simulation for internship preparedness among senior medical students
Source: BMC Med Educ. 2022 Jun 15;22:459. doi: 10.1186/s12909-022-03536-y (PMC9202198; doi:10.1186/s12909-022-03536-y)
Supplement: Supplementary file 1 — Additional file 1. [file 12909_2022_3536_MOESM1_ESM.zip]

Archive with 3 entries (3 files):
- APPENDIX A (Curriculum Topics).docx
- APPENDIX A to C.docx
- APPENDIX C (Mini-CEX).docx
